# Supplementary material for: Constraint-Based, Score-Based and Hybrid Algorithms to Construct Bayesian Gene Networks in the Bovine Transcriptome
Source: Animals (Basel). 2022 May 19;12(10):1305. doi: 10.3390/ani12101305 (PMC9138007; doi:10.3390/ani12101305)
Supplement: Supplementary file 1 [file animals-12-01305-s001.zip]

Archive with 1 entries (1 files):
- animals-1670560-supplementary.pdf
